# Supplementary material for: Predicting response of hepatoblastoma primary lesions to neoadjuvant chemotherapy through contrast-enhanced computed tomography radiomics
Source: J Cancer Res Clin Oncol. 2024 Apr 30;150(5):223. doi: 10.1007/s00432-024-05746-x (PMC11063102; doi:10.1007/s00432-024-05746-x)
Supplement: Supplementary file 1 — Supplementary file1 (XLSX 13 KB) [file 432_2024_5746_MOESM1_ESM.xlsx]

## Sheet: 1-Clinical_train
Label	PatientId	AFP	Sex	age	VPEFR+	Pretext_stage
Train
1	NA	1850000	1	58	0	4
0	NA	1010000	0	38	0	4
0	NA	2470000	1	47	0	4
0	NA	505100	1	53	0	3
0	NA	1374240	0	18	0	4
0	NA	1280000	1	6	0	3
0	NA	499000	1	11	1	4
0	NA	826000	1	4	0	3
0	NA	3630000	0	6	0	4
0	NA	184000	1	15	0	3
0	NA	8650	1	10	0	3
0	NA	716000	1	50	0	3
0	NA	8490	1	10	0	3
0	NA	704000	0	21	0	4
0	NA	2380000	1	17	1	3
0	NA	67800	1	15	0	3
0	NA	1860000	0	82	1	3
0	NA	3630000	1	7	0	4
1	NA	193100	1	25	1	3
1	NA	304	1	104	0	3
1	NA	1143700	0	78	1	3
1	NA	955700	0	16	1	4
0	NA	300410	1	43	0	3
1	NA	1192000	1	23	0	4
0	NA	69100	1	9	0	3
1	NA	156000	1	24	1	3
0	NA	166000	1	9	0	4
0	NA	584600	0	5	0	2
0	NA	5754	0	20	0	3
0	NA	543700	1	19	1	4
0	NA	461600	1	10	0	4
1	NA	941300	0	6	0	4
0	NA	410100	0	4	0	4
0	NA	424600	1	5	0	3
0	NA	716000	0	9	0	3
0	NA	42800	1	8	0	4
1	NA	3630000	0	4	0	3
0	NA	4989	1	12	0	3
0	NA	100400	0	34	0	2
0	NA	2997200	0	51	1	4
0	NA	108100	1	12	0	4
0	NA	133500	1	30	0	3
1	NA	925500	1	34	0	4
1	NA	1169	1	10	0	3
0	NA	653900	0	5	0	3
0	NA	197500	1	8	0	3
1	NA	4636	0	15	0	4
0	NA	346700	1	26	0	1
0	NA	208500	1	20	0	3
0	NA	560700	1	16	0	4
1	NA	1866100	1	139	0	4
0	NA	318100	1	8	0	3
1	NA	415600	1	70	0	3
1	NA	1488500	0	22	0	4
1	NA	751000	0	6	0	4
0	NA	1331600	0	7	1	3
1	NA	56900	0	35	1	4
0	NA	1380000	1	21	1	4
0	NA	766200	0	27	0	3
0	NA	278300	0	3	0	3
0	NA	1576100	1	15	0	3
0	NA	321400	1	6	0	3
1	NA	1571900	1	24	1	4
0	NA	87480	1	6	0	3
0	NA	36300	1	11	0	3
1	NA	23123	0	10	0	4
0	NA	47190	1	21	0	4
0	NA	795200	1	7	0	3
0	NA	39600	0	6	0	1
0	NA	538900	1	8	0	3
0	NA	1492800	0	28	1	4
1	NA	1340400	0	6	1	4
1	NA	574800	1	37	1	4
0	NA	692600	0	24	0	3
0	NA	550400	1	31	0	3
0	NA	279500	0	18	0	4
0	NA	153400	1	59	0	3
0	NA	36259	1	16	0	2
0	NA	696100	1	10	0	4
0	NA	171100	1	15	0	3
1	NA	771100	1	49	1	3
1	NA	66200	0	34	0	3
0	NA	1237100	0	8	0	3
0	NA	174600	1	12	0	3
0	NA	248400	1	24	1	3
1	NA	18976	1	3	0	3
0	NA	2880	1	14	0	2
0	NA	118500	0	27	0
0	NA	265600	1	15	0	3
0	NA	362000	1	22	0	3
0	NA	1383278	0	10	0	3
0	NA	2853400	0	21	0	3
0	NA	100328	1	9	0	3
Test
0	NA	2190000	0	7	1	4
0	NA	171000	1	26	0	3
0	NA	401000	1	15	1	4
0	NA	451600	1	35	0	2
0	NA	1769400	1	7	0	3
0	NA	1968900	0	36	1	4
0	NA	1252400	1	12	0	4
1	NA	394000	1	6	0	3
1	NA	884100	1	11	0	3
0	NA	100180	1	4	0	3
1	NA	446200	1	9	1	4
1	NA	1375400	1	3	0	3
0	NA	217000	1	20	0	2
1	NA	1839000	1	98	1	4
0	NA	1384200	0	3	0	2
0	NA	1044800	0	10	0	3
0	NA	1325700	1	28	1	4
0	NA	6384	1	126	0	3
1	NA	238	0	34	0	1
0	NA	206743	1	7	0	3
0	NA	1728270	1	35	1	3
1	NA	143	1	21	0	3
0	NA	575687	0	25	0	4
