# Supplementary material for: Predicting response of hepatoblastoma primary lesions to neoadjuvant chemotherapy through contrast-enhanced computed tomography radiomics
Source: J Cancer Res Clin Oncol. 2024 Apr 30;150(5):223. doi: 10.1007/s00432-024-05746-x (PMC11063102; doi:10.1007/s00432-024-05746-x)
Supplement: Supplementary file 2 — Supplementary file2 (XLSX 1937 KB) [file 432_2024_5746_MOESM2_ESM.xlsx]

## Sheet: 1-Radiomics_train
	Label	PatientId	original_firstorder_10Percentile	original_firstorder_90Percentile	original_firstorder_Energy	original_firstorder_Entropy	original_firstorder_InterquartileRange	original_firstorder_Kurtosis	original_firstorder_Maximum	original_firstorder_MeanAbsoluteDeviation	original_firstorder_Mean	original_firstorder_Median	original_firstorder_Minimum	original_firstorder_Range	original_firstorder_RobustMeanAbsoluteDeviation	original_firstorder_RootMeanSquared	original_firstorder_Skewness	original_firstorder_TotalEnergy	original_firstorder_Uniformity	original_firstorder_Variance	original_shape_Elongation	original_shape_Flatness	original_shape_LeastAxisLength	original_shape_MajorAxisLength	original_shape_Maximum2DDiameterColumn	original_shape_Maximum2DDiameterRow	original_shape_Maximum2DDiameterSlice	original_shape_Maximum3DDiameter	original_shape_MeshVolume	original_shape_MinorAxisLength	original_shape_Sphericity	original_shape_SurfaceArea	original_shape_SurfaceVolumeRatio	original_shape_VoxelVolume	original_glcm_Autocorrelation	original_glcm_JointAverage	original_glcm_ClusterProminence	original_glcm_ClusterShade	original_glcm_ClusterTendency	original_glcm_Contrast	original_glcm_Correlation	original_glcm_DifferenceAverage	original_glcm_DifferenceEntropy	original_glcm_DifferenceVariance	original_glcm_JointEnergy	original_glcm_JointEntropy	original_glcm_InverseVariance	original_glcm_MaximumProbability	original_glcm_SumEntropy
Train	1	NA	154.023	183.82	81191478689	1.237	14.885	4.102	254.235	9.362	169.036	169.497	32.569	221.666	6.233	169.476	-0.399	36663027095	0.493	148.747	0.755	0.612	98.749	161.409	177.507	185.219	148.515	191.404	1.27633e+06	121.862	0.615	92566.1	0.073	1.27648e+06	39.174	6.242	3.856	-0.031	1.075	0.216	0.666	0.214	0.748	0.169	0.346	2.049	0.212	0.533	1.827
	0	NA	146.214	183.893	46281832407	1.426	17.983	3.916	234.857	11.612	164.512	164.524	10.888	223.969	7.612	165.216	-0.262	20899139946	0.462	232.172	0.749	0.609	87.723	143.967	160.334	153.849	149.61	167.733	765453	107.777	0.526	76901.6	0.1	765636	50.179	7.062	8.32	-0.322	1.438	0.22	0.733	0.211	0.754	0.173	0.34	2.252	0.206	0.549	2.018
	0	NA	129.852	172.68	59049286447	1.565	19.974	3.336	253.244	12.879	153.223	154.713	41.508	211.736	8.557	154.126	-0.237	26664443411	0.406	277.598	0.735	0.588	90.71	154.297	164.553	167.923	126.631	169.397	1.12236e+06	113.455	0.718	72719.6	0.065	1.12249e+06	32.161	5.636	10.943	-0.92	1.828	0.251	0.758	0.24	0.809	0.191	0.272	2.49	0.232	0.453	2.219
	0	NA	136.812	182.771	50414566384	1.714	23.689	3.981	269.341	14.457	162.424	164.634	34.472	234.869	9.903	163.471	-0.253	22765327633	0.365	341.456	0.952	0.652	81.201	124.537	147.07	151.953	137.028	152.618	851788	118.558	0.7	62053.8	0.073	851903	36.492	5.999	19.195	-0.554	2.275	0.264	0.791	0.236	0.814	0.203	0.246	2.646	0.216	0.427	2.348
	0	NA	136.797	178.422	30540975506	1.509	20.189	3.148	228.107	12.605	159.05	160.331	79.142	148.965	8.539	159.862	-0.307	13791159252	0.428	258.932	0.813	0.692	76.508	110.578	123.728	125.122	110.013	134.361	539549	89.938	0.684	46882.7	0.087	539649	15.172	3.853	8.521	-0.638	1.589	0.288	0.692	0.274	0.871	0.211	0.278	2.503	0.264	0.482	2.19
	0	NA	149.065	192.626	32875466194	1.613	22.3	3.463	257.934	13.612	172.261	174.027	64.921	193.013	9.318	173.129	-0.49	14845327703	0.379	300.074	0.83	0.736	77.411	105.149	122.618	117.293	101.305	126.598	495191	87.271	0.732	41355	0.084	495276	29.51	5.396	11.367	-1.144	1.882	0.324	0.706	0.294	0.913	0.234	0.227	2.667	0.274	0.338	2.315
	0	NA	158.533	201.689	44433010157	1.625	22.333	3.864	266.28	13.698	181.049	182.556	61.665	204.615	9.287	181.903	-0.512	20064281149	0.394	310.113	0.678	0.53	73.609	138.935	152.874	148.855	132.358	155.857	606206	94.139	0.597	58054.2	0.096	606376	33.452	5.75	12.595	-0.959	1.873	0.32	0.707	0.293	0.909	0.231	0.246	2.666	0.275	0.433	2.32
	0	NA	163.936	219.282	46441976791	1.945	28.319	3.643	275.691	17.379	191.723	192.301	9.122	266.569	11.8	193.016	-0.271	20971455145	0.31	497.473	0.853	0.68	75.406	110.932	128.766	110.291	121.357	129.486	562794	94.633	0.65	50732.5	0.09	562911	66.866	8.156	22.829	-1.269	2.436	1.037	0.402	0.717	1.437	0.493	0.114	3.675	0.483	0.225	2.654
	0	NA	141.475	220.604	43686010037	2.366	39.13	3.107	277.57	24.109	182.726	184.517	-2.225	279.795	16.458	185.275	-0.316	19726963907	0.229	937.859	0.814	0.62	73.041	117.892	134.25	125.389	110.105	140.301	574558	95.972	0.609	54868.4	0.095	574681	78.051	8.786	76.57	-3.989	4.861	1.434	0.544	0.862	1.603	0.646	0.069	4.386	0.49	0.15	3.151
	0	NA	160.313	195.56	30247421317	1.423	17.513	4.895	265.376	11.213	178.544	179.464	38.081	227.295	7.35	179.162	-0.416	13658601189	0.448	220.84	0.811	0.66	69.531	105.405	107.38	115.788	107.027	137.988	425418	85.463	0.661	41398.5	0.097	425515	44.458	6.648	7.789	-0.67	1.365	0.318	0.62	0.297	0.908	0.228	0.278	2.429	0.282	0.456	2.087
	0	NA	139.711	186.991	42339984503	1.689	23.593	3.434	244.213	14.582	165.662	168.247	38.152	206.061	9.938	166.696	-0.655	19119149252	0.359	343.753	0.643	0.539	81.462	151.198	153.436	149.146	142.776	159.83	687882	97.178	0.557	67707.7	0.098	688043	38.168	6.139	16.443	-2.021	2.254	0.307	0.76	0.295	0.894	0.217	0.208	2.756	0.286	0.348	2.43
	0	NA	154.068	211.694	84341106353	1.963	27.849	3.809	289.598	17.596	180.509	178.784	-15.323	304.921	11.8	181.939	0.133	38085280838	0.306	518.424	0.776	0.542	86.802	160.191	177.393	182.411	139.001	190.933	1.1504e+06	124.237	0.618	85862.3	0.075	1.15055e+06	76.84	8.724	36.301	1.471	3.234	0.322	0.818	0.297	0.912	0.23	0.178	3.058	0.28	0.289	2.712
	0	NA	155.763	190.157	44341665197	1.387	17.256	6.211	227.652	10.944	173.78	175.4	0.174	227.478	7.234	174.382	-1.028	20023033191	0.435	209.641	0.788	0.672	82.411	122.677	144.463	119.653	138.643	148.707	658351	96.689	0.692	52897.2	0.08	658455	56.097	7.473	7.245	-1.129	1.324	0.323	0.606	0.3	0.913	0.23	0.261	2.386	0.285	0.383	2.045
	0	NA	174.31	243.224	115000000000	2.161	39.798	2.521	289.895	21.842	209.219	210.186	38.936	250.959	16.24	210.865	-0.227	51926833468	0.251	691.094	0.92	0.659	91.816	139.359	157.544	156.858	142.383	166.07	1.16772e+06	128.147	0.711	75449.4	0.065	1.16784e+06	62.883	7.869	45.892	-1.494	4.294	0.467	0.804	0.406	1.067	0.295	0.119	3.516	0.367	0.19	3.006
	0	NA	106.226	173.219	53590153473	2.161	35.479	3.069	266.837	20.889	139.104	138.336	-20.126	286.963	14.678	141.539	0.129	24199303678	0.26	683.256	0.697	0.553	99.826	180.564	200.239	159.484	170.465	200.478	1.20765e+06	125.853	0.445	123350	0.102	1.20796e+06	50.127	7.043	34.386	1.075	3.356	1.254	0.454	0.805	1.536	0.57	0.083	4.059	0.492	0.163	2.905
	0	NA	115.587	152.836	38291364742	1.481	17.573	4.329	227.364	11.659	132.473	130.261	33.804	193.56	7.485	133.369	0.852	17290944391	0.419	238.341	0.738	0.566	84.445	149.115	132.165	157.174	149.586	175.947	971965	110.088	0.692	68536.3	0.071	972089	23.226	4.787	9.545	1.309	1.552	0.294	0.68	0.284	0.879	0.212	0.258	2.448	0.276	0.424	2.132
	0	NA	140.283	201.718	26030151112	2.007	31.368	2.938	272.423	18.849	173.88	176.478	64.795	207.628	13.143	175.477	-0.264	11754240111	0.293	558.069	0.72	0.663	70.414	106.279	128.266	109.317	110.063	133.885	381617	76.55	0.615	41377.7	0.108	381727	30.335	5.436	36.232	-1.801	3.511	0.389	0.801	0.364	0.995	0.251	0.151	3.269	0.343	0.287	2.837
	0	NA	142.852	184.657	43530320521	1.56	21.6	3.16	246.063	12.973	163.765	163.684	11.092	234.971	8.975	164.584	0.029	19656660360	0.403	268.877	0.874	0.713	84.793	118.902	138.806	137.012	124.185	149.703	725545	103.941	0.666	58656.5	0.081	725664	49.962	7.043	9.088	0.074	1.704	0.298	0.702	0.285	0.881	0.214	0.248	2.591	0.277	0.44	2.274
	1	NA	141.173	213.04	43029437229	2.188	42.645	2.385	274.262	22.91	174.646	171.979	-9.207	283.469	17.277	176.775	0.216	19430480249	0.243	748.331	0.832	0.666	77.801	116.785	148.007	127.584	116.376	148.094	621684	97.176	0.715	49242.7	0.079	621784	73.342	8.499	52.654	2.27	4.764	0.355	0.861	0.333	0.955	0.239	0.128	3.391	0.316	0.226	3
	1	NA	138.173	191.337	94486029577	1.929	28.294	4.977	280.851	17.369	164.556	162.875	32.315	248.536	11.699	166.121	0.792	42666347731	0.316	517.417	0.845	0.688	108.496	157.727	180.253	178.625	164.827	192.986	1.54593e+06	133.239	0.622	103890	0.067	1.5461e+06	37.885	6.093	52.631	4.452	3.345	0.317	0.827	0.29	0.901	0.226	0.189	3.018	0.269	0.341	2.671
	1	NA	140.708	192.015	66212540223	1.798	28.741	2.825	267.552	16.175	166.246	166.032	33.415	234.136	11.744	167.426	0.056	29899100194	0.327	393.462	0.687	0.458	78.534	171.586	177.348	185.176	142.578	202.179	1.0665e+06	117.963	0.645	78268.1	0.073	1.06663e+06	38.267	6.143	16.519	0.214	2.458	0.345	0.754	0.331	0.946	0.232	0.177	2.955	0.319	0.308	2.58
	1	NA	157.565	243.237	51595253929	2.194	31.089	3.324	283.823	23.196	188.455	181.506	59.542	224.281	14.644	190.898	0.847	23298481852	0.269	926.734	0.881	0.499	64.663	129.692	157.431	135.491	135.432	166.505	639200	114.309	0.587	61144.4	0.096	639332	38.344	6.078	125.491	14.002	6.099	0.511	0.845	0.414	1.127	0.33	0.136	3.536	0.342	0.255	2.984
	0	NA	145.276	186.701	44664888575	1.643	19.886	5.768	283.379	13.316	166.172	166.427	-15.757	299.136	8.402	167.163	-0.119	20168988747	0.408	330.272	0.858	0.716	85.753	119.844	136.323	129.213	129.834	141.954	721671	102.773	0.673	57797.2	0.08	721778	66.672	8.142	19.104	0.253	1.901	0.374	0.668	0.334	0.98	0.259	0.247	2.75	0.307	0.448	2.343
	1	NA	143.561	192.308	62454776376	1.797	25.453	4.498	284.564	15.517	168.361	169.107	15.728	268.836	10.563	169.554	-0.266	28202234957	0.344	403.151	0.663	0.561	89.4	159.465	175.397	134.603	169.255	181.693	980799	105.747	0.543	87991	0.09	980996	53.131	7.255	23.142	-0.588	2.398	0.405	0.71	0.367	1.016	0.266	0.182	3.019	0.339	0.318	2.573
	0	NA	144.493	187.625	17944527451	1.639	21.11	3.86	268.422	13.391	167.858	169.541	74.019	194.404	8.926	168.754	-0.267	8103075677	0.377	301.688	0.909	0.714	61.301	85.838	92.424	99.465	100.359	106.089	284461	77.999	0.703	29743.7	0.105	284539	27.501	5.205	13.701	-0.601	1.957	0.315	0.722	0.299	0.909	0.223	0.222	2.707	0.287	0.378	2.364
	1	NA	185.85	232.79	12991278297	1.725	24.595	3.635	280.255	14.738	208.459	207.888	63.731	216.523	10.201	209.297	-0.068	5866374106	0.355	349.875	0.809	0.615	45.393	73.752	86.818	72.025	80.154	89.477	133856	59.685	0.687	18420.6	0.138	133920	47.202	6.84	13.683	0.357	2.076	0.417	0.665	0.374	1.023	0.272	0.186	2.941	0.345	0.336	2.485
	0	NA	138.352	175.327	24875901458	1.449	19.313	3.631	265.21	11.579	156.559	156.298	27.418	237.792	8.011	157.248	0.096	11233024252	0.431	216.202	0.853	0.723	73.752	101.954	120.129	123.281	108.928	123.634	454194	86.966	0.697	41017.8	0.09	454285	33.445	5.757	7.039	0.125	1.464	0.241	0.717	0.236	0.794	0.183	0.286	2.345	0.232	0.462	2.092
	0	NA	171.857	210.96	25290935698	1.549	19.608	4.598	266.113	12.519	191.117	190.991	33.182	232.932	8.217	191.834	-0.056	11420438151	0.428	274.621	0.797	0.626	60.029	95.888	110.981	109.162	90.318	113.228	310256	76.379	0.711	31161.7	0.1	310335	51.296	7.142	10.586	0.174	1.561	0.385	0.602	0.342	0.987	0.264	0.256	2.653	0.315	0.458	2.235
	0	NA	155.588	210.256	33609911425	1.89	29.647	3.278	270.355	17.266	184.132	185.879	53.867	216.488	12.218	185.389	-0.442	15176975628	0.312	464.536	0.859	0.793	77.699	97.926	115.913	117.176	109.151	121.581	441491	84.127	0.648	43288.8	0.098	441589	35.357	5.895	23.133	-1.66	2.795	0.391	0.753	0.344	0.992	0.269	0.169	3.079	0.314	0.31	2.655
	0	NA	127.757	174.413	53741986236	1.66	25.028	3.119	268.558	14.551	149.607	147.699	33.249	235.309	10.345	150.696	0.446	24267865660	0.372	326.966	0.759	0.598	89.836	150.218	166.571	167.549	132.52	169.955	1.06849e+06	113.972	0.646	78261.3	0.073	1.06864e+06	30.542	5.484	14.116	1.397	2.128	0.271	0.774	0.262	0.844	0.2	0.236	2.66	0.254	0.39	2.368
	0	NA	156.95	199.692	15121872068	1.636	20.712	3.75	261.444	13.26	178.17	178.189	83.073	178.371	8.729	179.011	-0.006	6828470356	0.38	300.671	0.61	0.561	54.76	97.531	88.973	90.963	105.863	111.626	213010	59.519	0.647	26671.6	0.125	213090	21.95	4.642	12.588	0.105	1.932	0.315	0.72	0.295	0.904	0.224	0.225	2.705	0.282	0.366	2.363
	1	NA	164.238	217.81	48827567397	1.852	23.125	5.422	266.105	16.387	194.955	199.175	-6.463	272.569	10.174	196.2	-1.163	22048698403	0.337	487.109	0.945	0.692	75.164	108.556	121.706	124.462	118.24	133.842	572676	102.609	0.66	50540.5	0.088	572775	87.608	9.324	39.957	-4.934	3.043	0.345	0.795	0.3	0.927	0.249	0.205	2.932	0.273	0.343	2.567
	0	NA	160.247	211.596	89811429121	1.82	27.03	3.133	273.91	16.054	186.783	187.889	50.265	223.645	11.204	187.869	-0.253	40555473462	0.331	406.97	0.811	0.581	87.512	150.582	167.423	162.087	140.783	169.867	1.14891e+06	122.172	0.666	79669.1	0.069	1.14905e+06	35.913	5.964	14.455	-0.952	2.162	0.766	0.476	0.599	1.297	0.392	0.132	3.405	0.467	0.259	2.573
	0	NA	134.307	195.606	55934500042	1.964	33.047	2.601	274.239	18.832	167.268	169.203	-7.353	281.592	13.659	168.846	-0.356	25257922675	0.294	530.509	0.914	0.701	86.935	124.097	131.937	135.04	139.592	144.059	885848	113.485	0.73	61069.3	0.069	885961	67.52	8.179	26.284	-2.174	3.086	0.621	0.665	0.49	1.193	0.358	0.132	3.431	0.391	0.221	2.755
	0	NA	141.317	199.929	52822082049	2.014	30.128	3.391	276.201	18.343	170.601	170.592	16.633	259.568	12.544	172.198	-0.015	23852471425	0.294	547.413	0.957	0.694	83.405	120.257	141.604	142.782	132.345	148.712	804294	115.106	0.635	65882.6	0.082	804411	53.913	7.317	24.28	-0.069	2.642	1.147	0.394	0.769	1.504	0.536	0.099	3.845	0.496	0.189	2.735
	0	NA	146.75	194.383	37498915055	1.76	24.469	4.041	268.794	14.995	170.833	171.236	-18.019	286.814	10.191	171.92	-0.156	16933103829	0.351	372.44	0.864	0.752	81.239	108.067	128.145	107.229	126.444	132.633	572799	93.373	0.662	50389.4	0.088	572906	69.552	8.326	11.864	-0.39	1.763	0.877	0.333	0.652	1.365	0.435	0.139	3.351	0.481	0.238	2.43
	1	NA	141.511	189.626	29606250095	1.756	25.122	3.49	267.638	15.091	165.951	166.346	28.615	239.024	10.425	167.054	-0.073	13369072309	0.349	367.036	0.834	0.663	71.245	107.455	124.95	120.058	101.735	127.022	478947	89.583	0.653	45309.9	0.095	479060	38.038	6.143	12.785	-0.173	1.939	0.715	0.461	0.571	1.266	0.375	0.145	3.286	0.458	0.278	2.501
	0	NA	153.792	233.397	42235646280	2.245	40.552	2.764	281.629	24.209	200.087	206.231	63.352	218.277	17.171	202.3	-0.672	19072034023	0.243	890.537	0.929	0.852	80.05	93.962	105.829	116.077	104.79	117.587	465950	87.275	0.742	39150	0.084	466022	43.793	6.518	87.929	-8.618	5.641	0.388	0.871	0.347	0.975	0.256	0.131	3.465	0.317	0.262	3.04
	0	NA	142.259	211.698	22804123319	2.175	40.929	3.228	254.801	22.287	176.504	176.416	-17.492	272.293	16.608	178.559	-0.262	10297486936	0.248	729.929	0.906	0.618	57.716	93.358	120.509	102.415	97.058	128.273	322886	84.569	0.718	31679.5	0.098	322973	74.672	8.583	52.622	-1.042	4.432	0.394	0.836	0.348	1.001	0.267	0.13	3.397	0.316	0.214	2.965
	0	NA	136.894	174.724	58512688163	1.486	18.917	3.687	258.441	11.791	154.907	153.848	60.236	198.205	7.936	155.65	0.378	26422135748	0.411	231.013	0.703	0.608	94.702	155.735	173.228	178.436	140.719	180.626	1.09042e+06	109.412	0.623	82266.7	0.075	1.0906e+06	22.237	4.684	7.28	0.535	1.488	0.309	0.655	0.3	0.897	0.216	0.242	2.51	0.294	0.38	2.183
	0	NA	157.367	219.459	35331284245	2.025	33.432	2.688	293.265	19.193	187.027	185.541	76.549	216.716	13.754	188.521	0.104	15954283042	0.281	560.905	0.883	0.78	76.478	98.026	119.856	106.835	120.961	130.466	448783	86.562	0.638	44421.5	0.099	448909	25.638	4.987	32.301	0.728	3.498	0.419	0.786	0.374	1.026	0.273	0.14	3.319	0.344	0.255	2.855
	0	NA	154.107	204.819	14640074738	1.836	26.171	3.659	266.648	16.002	179.861	180.749	-12.248	278.896	10.896	181.023	-0.35	6610908749	0.333	419.516	0.877	0.687	53.725	78.221	94.201	87.112	85.011	94.236	201664	68.626	0.689	24126.5	0.12	201741	75.794	8.682	18.932	-1.162	2.332	0.677	0.55	0.539	1.223	0.362	0.145	3.336	0.433	0.269	2.599
	1	NA	172.135	236.079	53640822146	2.121	32.589	4.198	277.267	19.925	204.109	205.156	-27.988	305.255	13.587	205.707	-0.5	24222183750	0.274	654.827	0.805	0.493	64.39	130.604	160.498	129.663	155.288	166.222	572218	105.078	0.516	64542.9	0.113	572419	114.444	10.674	42.025	-2.097	3.206	1.193	0.455	0.775	1.521	0.565	0.091	3.975	0.49	0.181	2.857
	1	NA	180.133	233.26	3746640578	1.841	28.016	2.911	264.822	16.454	207.024	207.57	89.64	175.182	11.607	208.037	-0.196	1691842386	0.322	420.359	0.832	0.769	34.615	45.03	54.321	47.344	55.147	56.399	39046.4	37.442	0.658	8455.08	0.217	39091.3	34.139	5.815	13.203	-0.432	2.128	0.833	0.437	0.635	1.335	0.413	0.123	3.457	0.478	0.236	2.573
	0	NA	148.52	221.549	20051703463	2.271	38.222	2.971	283.49	22.786	183.096	180.836	-22.839	306.329	15.87	185.308	0.318	9054597345	0.242	814.818	0.883	0.738	60.894	82.539	96.938	92.193	87.001	99.722	263590	72.921	0.689	28869.2	0.11	263682	77.912	8.779	61.866	3.959	4.398	1.069	0.607	0.713	1.458	0.528	0.084	4.093	0.469	0.158	3.07
	0	NA	151.37	186.973	19106398905	1.427	17.773	4.385	254.996	11.378	168.501	168.073	71.187	183.809	7.447	169.172	-0.006	8627733256	0.458	226.547	0.579	0.48	56.003	116.604	101.237	91.641	111.672	130.229	301389	67.465	0.67	32428.6	0.108	301468	27.562	5.227	7.487	0.207	1.314	0.365	0.564	0.329	0.971	0.253	0.284	2.496	0.305	0.483	2.092
	1	NA	150.908	189.281	47822665321	1.521	19.605	5.476	261.551	12.195	170.232	170.623	-23.242	284.793	8.172	170.981	-0.345	21594922309	0.412	255.314	0.628	0.534	78.424	146.791	147.65	126.857	131.739	158.613	738569	92.161	0.659	59927.9	0.081	738682	69.362	8.322	6.277	-0.248	1.17	0.718	0.236	0.577	1.267	0.375	0.186	2.908	0.468	0.307	2.121
	0	NA	153.572	224.597	43593365354	2.234	34.395	3.988	274.344	21.864	191.329	194.155	-20.273	294.617	14.531	193.417	-0.64	19685129043	0.256	803.509	0.859	0.75	78.175	104.272	115.135	121.702	111.233	125.799	526100	89.605	0.701	44977.2	0.085	526198	84.417	9.148	66.05	-5.483	4.14	1.218	0.544	0.774	1.527	0.588	0.086	4.121	0.484	0.164	3.004
	0	NA	158.669	206.593	45310404571	1.768	27.967	3.219	265.447	15.701	182.828	183.203	-25.116	290.563	11.404	183.841	-0.126	20460479564	0.337	371.556	0.943	0.678	74.629	110.043	124.18	119.921	137.001	141.469	605235	103.817	0.661	52328.5	0.086	605384	96.699	9.813	12.928	-0.093	2.147	0.541	0.596	0.454	1.134	0.322	0.159	3.126	0.389	0.273	2.522
	0	NA	147.968	198.788	80077841317	1.835	24.45	4.235	279.366	15.841	175.417	177.461	-27.552	306.918	10.366	176.651	-0.345	36160150220	0.343	434.588	0.807	0.545	89.077	163.493	188.357	151.351	171.463	188.426	1.1586e+06	131.99	0.557	95719.8	0.083	1.15877e+06	91.697	9.546	26.883	-1.157	2.62	0.369	0.752	0.332	0.977	0.255	0.198	2.989	0.305	0.357	2.581
	1	NA	154.72	244.422	216000000000	2.481	44.609	3.81	288.63	27.085	202.789	207.113	-41.89	330.52	18.778	205.67	-0.753	97704161445	0.209	1176.76	0.781	0.456	104.782	229.89	252.4	251.647	227.146	263.049	2.30942e+06	179.476	0.445	189660	0.082	2.30977e+06	114.385	10.638	138.203	-10.673	6.25	1.411	0.629	0.83	1.593	0.67	0.064	4.469	0.473	0.136	3.283
	0	NA	137.454	205.25	26994777860	2.17	34.441	3.084	274.304	20.86	173.207	174.661	-15.151	289.456	14.407	175.202	-0.146	12189829378	0.262	695.099	0.9	0.841	76.164	90.542	108.686	106.258	96.404	109.51	397005	81.53	0.683	38246.1	0.096	397119	71.31	8.405	41.837	-1.729	3.694	0.999	0.573	0.701	1.427	0.484	0.091	3.961	0.483	0.172	2.957
	1	NA	142.8	216.539	70213691376	2.302	38.547	3.038	282.935	22.999	179.679	179.76	4.645	278.29	15.992	181.995	-0.033	31705870012	0.237	837.407	0.754	0.607	88.511	145.894	153.76	143.174	153.686	166.984	957062	110.059	0.511	91822.3	0.096	957244	59.659	7.688	48.08	-0.325	3.939	1.754	0.384	0.972	1.724	0.764	0.065	4.421	0.491	0.128	3.027
	1	NA	134.279	187.338	25556942812	1.836	26.482	4.045	265.592	16.279	160.852	160.32	-22.405	287.997	11.06	162.215	0.357	11540556988	0.336	440.506	0.782	0.755	77.995	103.324	115.316	97.224	157.319	157.365	438466	80.791	0.677	41238.8	0.094	438574	63.007	7.906	22.59	1.531	2.458	0.468	0.677	0.395	1.052	0.294	0.181	3.079	0.344	0.336	2.558
	1	NA	173.941	240.47	30216303860	2.135	34.246	3.105	275.589	20.399	207.254	208.213	26.456	249.133	14.263	208.829	-0.334	13644549712	0.265	655.283	0.722	0.685	65.854	96.148	105.847	92.873	97.999	109.685	312784	69.441	0.641	34743	0.111	312880	61.172	7.792	32.669	-1.417	3.121	1.312	0.404	0.825	1.561	0.595	0.085	4.021	0.491	0.171	2.845
	0	NA	157.303	210.244	29731815134	1.898	26.378	3.764	285.321	16.614	183.64	183.127	-4.905	290.226	11.054	184.903	0.176	13425772772	0.325	465.293	0.784	0.587	63.112	107.451	121.972	119.357	100.308	129.552	392592	84.258	0.65	39914.2	0.102	392692	78.573	8.83	28.971	0.927	2.82	0.376	0.764	0.339	0.977	0.256	0.182	3.076	0.314	0.341	2.662
	1	NA	140.133	206.652	27306146634	2.161	35.64	3.626	273.455	20.89	173.736	174.431	-20.858	294.312	14.71	175.704	-0.246	12330431839	0.261	687.797	0.809	0.526	60.597	115.116	146.729	117.898	134.826	150.587	399236	93.116	0.451	58084.4	0.145	399404	71.616	8.429	37.895	-0.786	3.466	1.16	0.497	0.767	1.51	0.549	0.084	4.041	0.494	0.148	2.93
	0	NA	148.972	221.308	53142362817	2.309	36.902	6.076	289.075	22.957	185.436	187.127	-32.041	321.116	15.376	187.886	-0.819	23997098210	0.244	914.623	0.901	0.576	73.547	127.797	164.573	144.014	142.619	166.6	679515	115.149	0.497	75259.9	0.111	679785	99.321	9.937	88.14	-5.442	4.021	1.697	0.397	0.934	1.69	0.77	0.073	4.329	0.487	0.153	2.994
	0	NA	141.182	186.453	28748207534	1.698	23.302	3.765	265.994	14.288	163.498	162.899	-2.891	268.885	9.697	164.527	0.234	12981612464	0.372	337.44	0.573	0.528	70.699	133.982	138.075	140.764	89.668	140.816	479443	76.802	0.676	43808.9	0.091	479574	64.65	8.023	11.663	0.478	1.763	0.649	0.46	0.525	1.208	0.351	0.173	3.113	0.427	0.338	2.399
	0	NA	153.272	222.081	26008524681	2.224	35.044	3.746	276.071	21.49	186.24	185.147	-23.12	299.191	14.621	188.266	-0.008	11744474426	0.256	758.498	0.916	0.801	68.571	85.602	98.701	99.807	94.202	102.479	331262	78.412	0.745	31094.9	0.094	331353	80.607	8.945	49.551	1.423	3.673	1.328	0.466	0.827	1.575	0.615	0.081	4.151	0.495	0.165	2.958
	0	NA	164.66	213.889	74914448616	1.839	23.061	5.323	266.577	15.631	188.604	187.98	-18.864	285.441	9.822	189.798	0.028	33828555703	0.36	451.87	0.898	0.603	81.518	135.258	154.572	146.739	142.413	160.06	938903	121.409	0.658	70523.3	0.075	939078	81.969	9.029	29.134	0.701	2.425	0.628	0.584	0.483	1.184	0.367	0.187	3.212	0.381	0.372	2.545
	0	NA	164.964	239.447	50017736402	2.31	36.382	3.52	271.136	22.836	202.069	203.682	-24.476	295.612	15.317	204.192	-0.5	22586134094	0.241	862.536	0.971	0.768	77.947	101.552	118.364	119.818	116.156	125.725	541589	98.628	0.659	48780.3	0.09	541706	92.458	9.563	91.782	-5.067	4.949	0.904	0.689	0.614	1.344	0.477	0.097	3.976	0.42	0.191	3.094
	1	NA	120.796	166.397	24790074111	1.714	23.57	5.327	274.562	14.495	143.646	143.152	5.98	268.582	9.802	144.888	0.49	11194267841	0.367	358.417	0.913	0.785	79.992	101.931	116.179	117.03	115.46	120.514	533137	93.076	0.639	49749.7	0.093	533248	39.155	6.241	14.641	1.029	1.715	0.881	0.32	0.643	1.368	0.45	0.149	3.292	0.474	0.284	2.391
	0	NA	156.059	181.099	32721636430	1.253	11.902	11.21	273.516	8.529	168.949	170.414	17.732	255.783	5.039	169.408	-1.486	14775863950	0.503	155.198	0.961	0.676	70.252	103.974	124.261	118.234	113.726	125.029	514763	99.971	0.699	44459.6	0.086	514857	52.432	7.226	7.361	-0.414	1.104	0.234	0.648	0.215	0.77	0.185	0.365	2.022	0.202	0.555	1.775
	0	NA	184.415	219.506	50998689637	1.377	15.692	6.917	274.598	11.173	203.562	205.804	-33.6	308.198	6.777	204.155	-1.228	23029095789	0.488	241.745	0.841	0.681	75.145	110.355	119.353	120.893	117.463	127.662	552443	92.863	0.735	44314.1	0.08	552532	114.297	10.678	11.618	-1.989	1.427	0.293	0.657	0.269	0.873	0.219	0.338	2.297	0.253	0.544	1.982
	1	NA	194.064	215.592	11567918120	1.073	10.391	14.66	265.942	8.049	204.812	206.377	50.595	215.347	4.4	205.211	-2.159	5223638026	0.611	163.418	0.772	0.632	44.993	71.14	73.753	81.581	74.998	82.639	123976	54.911	0.722	16645.9	0.134	124043	46.358	6.797	7.994	-1.48	0.877	0.234	0.559	0.186	0.717	0.196	0.52	1.652	0.159	0.706	1.425
	0	NA	197.472	230.201	30000639071	1.294	16.813	4.202	275.861	10.3	213.849	214.072	67.059	208.802	6.992	214.261	-0.272	13547163580	0.506	176.399	0.739	0.579	57.784	99.759	113.702	109.732	96.422	115.567	295020	73.76	0.675	31727	0.108	295095	49.99	7.056	4.781	-0.111	1.095	0.286	0.585	0.278	0.866	0.207	0.333	2.249	0.273	0.545	1.948
	0	NA	188.813	248.322	41967407139	2.01	29.206	4.25	287.061	18.426	219.599	222.458	88.482	198.579	12.323	220.904	-0.904	18950907286	0.297	574.546	0.846	0.705	69.494	98.527	109.725	99.955	111.526	121.521	388246	83.397	0.683	37690.4	0.097	388351	40.458	6.296	54.75	-5.296	3.626	0.375	0.812	0.338	0.961	0.249	0.168	3.176	0.31	0.268	2.764
	0	NA	160.362	209.471	8691740106	1.804	26.933	4.241	268.649	15.88	181.791	178.83	35.533	233.116	11.09	182.911	0.077	3924863892	0.331	408.455	0.877	0.822	50.173	61.026	71.385	69.768	63.655	74.261	117259	53.522	0.757	15295.2	0.13	117312	46.476	6.778	19.48	1.244	2.501	0.386	0.73	0.306	0.954	0.283	0.202	2.861	0.259	0.309	2.45
	0	NA	155.699	199.506	58859112876	1.682	21.887	4.682	266.779	13.922	178.115	178.901	15.368	251.412	9.167	179.058	-0.324	26578568158	0.378	336.91	0.852	0.731	89.757	122.843	138.934	120.929	139.709	144.871	828872	104.616	0.732	58321.3	0.07	828980	58.503	7.624	16.094	-0.771	1.962	0.424	0.643	0.382	1.037	0.274	0.201	2.904	0.351	0.355	2.433
	0	NA	130.67	203.132	51871447398	2.238	38.998	2.734	273.611	22.452	166.18	165.278	13.684	259.927	16.066	168.478	0.14	23423200466	0.242	769.018	0.909	0.595	80.297	134.954	161.589	154.426	147.609	172.657	825061	122.661	0.582	73128.3	0.089	825201	52.054	7.145	57.372	1.535	4.603	0.591	0.772	0.499	1.188	0.336	0.099	3.783	0.426	0.192	3.115
	1	NA	133.735	227.819	46551101608	2.511	46.213	3.051	271.178	28.396	174.555	170.565	-23.56	294.738	19.565	178.184	0.5	21020731820	0.205	1280.33	0.527	0.443	72.525	163.566	170.492	173.604	105.264	180.138	661934	86.152	0.611	60086.7	0.091	662077	74.482	8.514	208.644	14.293	8.276	0.331	0.923	0.3	0.919	0.233	0.123	3.629	0.275	0.205	3.261
	1	NA	127.805	188.178	17110506001	1.861	25.491	4.547	269.603	18.663	150.598	143.916	-16.212	285.815	11.614	152.633	1.058	7726462866	0.375	617.069	0.762	0.591	60.891	102.961	120.717	111.118	102.882	124.983	331562	78.504	0.653	35457.2	0.107	331655	56.914	7.493	54.745	7.494	3.375	0.319	0.823	0.274	0.897	0.237	0.281	2.783	0.238	0.497	2.415
	0	NA	119.15	219.717	17563744524	2.671	55.582	2.492	280.807	31.32	168.272	167.159	4.418	276.389	22.81	172.545	0.105	7931128387	0.176	1456.22	0.738	0.611	57.964	94.883	104.427	104.294	87.945	107.454	266295	70.057	0.596	33592.3	0.126	266398	52.458	7.149	137.633	3.033	7.354	1.978	0.572	1.032	1.771	0.84	0.044	4.906	0.481	0.078	3.458
	0	NA	126.67	193.211	54819194105	2.108	37.531	2.557	280.209	20.802	160.598	160.843	18.86	261.349	15.318	162.571	0.056	24754292338	0.26	637.746	0.899	0.722	92.493	128.099	145.723	152.316	139.641	161.754	936476	115.216	0.68	68101.1	0.073	936619	48.673	6.913	40.024	0.307	3.981	0.424	0.807	0.392	1.035	0.266	0.124	3.433	0.365	0.216	2.959
	0	NA	175.101	230.939	45649123897	1.954	30.071	4.391	286.473	17.876	203.173	204.317	44.808	241.666	12.404	204.453	-0.584	20613432510	0.305	521.856	0.888	0.565	64.564	114.244	131.141	121.608	116.343	136.826	493037	101.416	0.667	45252.5	0.092	493132	59.012	7.635	35.919	-1.866	3.184	0.321	0.816	0.289	0.911	0.234	0.182	3.029	0.266	0.308	2.691
	0	NA	149.713	217.489	99346508214	2.114	31.569	3.814	274.128	20.806	188.464	193.597	-9.671	283.798	13.6	190.392	-0.894	44861157615	0.281	730.59	0.808	0.593	91.315	153.979	179.972	175.336	145.532	182.839	1.23743e+06	124.392	0.661	84267.4	0.068	1.23757e+06	82.918	9.052	75.326	-8.49	4.439	0.51	0.794	0.444	1.119	0.308	0.132	3.519	0.394	0.229	2.951
	0	NA	177.854	230.691	14670939256	1.833	25.853	3.627	282.695	16.349	207.206	210.286	12.665	270.03	11.002	208.264	-0.597	6624846008	0.346	439.579	0.774	0.634	50.364	79.412	94.571	75.854	103.03	111.466	152631	61.495	0.58	23804.3	0.156	152737	77.719	8.783	24.745	-2.124	2.664	0.357	0.762	0.314	0.946	0.252	0.211	2.947	0.287	0.402	2.559
	0	NA	170.61	227.12	52674231037	1.979	28.14	3.627	281.598	17.691	199.212	199.956	50.185	231.413	11.795	200.526	-0.281	23785707452	0.305	524.973	0.824	0.696	80.419	115.484	117.241	128.044	131.519	138.972	591379	95.163	0.628	54243.1	0.092	591529	42.482	6.469	34.136	-1.256	3.084	0.559	0.693	0.474	1.159	0.327	0.136	3.436	0.411	0.231	2.811
	0	NA	169.461	236.096	47939143778	2.126	41.857	2.331	279.124	22.056	201.889	200.676	28.887	250.237	16.964	203.548	-0.042	21647519612	0.254	672.41	0.977	0.702	71.994	102.513	117.867	118.255	117.283	123.277	522398	100.129	0.735	42686.6	0.082	522487	58.454	7.583	40.73	0.11	4.212	0.411	0.822	0.375	1.024	0.266	0.127	3.408	0.347	0.227	2.949
	1	NA	158.017	199.552	76242133090	1.637	20.756	4.567	275.544	13.292	178.894	179.329	-4.181	279.725	8.691	179.76	-0.226	34428088223	0.39	310.488	0.674	0.48	81.42	169.691	170.818	188.165	147.443	192.14	1.06528e+06	114.33	0.596	84699.4	0.08	1.06544e+06	75.406	8.663	15.016	-0.531	1.843	0.442	0.613	0.404	1.055	0.275	0.201	2.893	0.374	0.356	2.399
	1	NA	113.187	174.896	18748202953	1.861	26.042	4.047	262.797	18.946	135.409	126.885	83.311	179.486	12.121	137.582	1.303	8465985396	0.327	593.269	0.676	0.601	70.352	117.082	129.571	125.567	96.916	137.058	447180	79.182	0.68	41606.1	0.093	447255	8.948	2.844	55.079	8.708	3.715	0.277	0.86	0.264	0.849	0.203	0.22	2.782	0.252	0.376	2.485
	0	NA	148.187	195.746	54595744409	1.741	24.11	3.346	273.717	14.801	171.978	171.895	60.174	213.543	10.067	173.016	0.036	24653390835	0.352	358.01	0.82	0.647	84.567	130.776	143.431	148.934	129.458	152.679	823469	107.251	0.712	59656.8	0.072	823577	29.282	5.371	15.079	0.171	2.146	0.424	0.669	0.389	1.037	0.269	0.179	3.003	0.361	0.309	2.528
	0	NA	179.864	220.448	27356871413	1.605	19.654	4.797	273.872	12.866	199.141	198.115	51.414	222.458	8.299	199.881	0.19	12353337247	0.394	295.325	0.905	0.748	65.83	88.014	121.194	116.65	95.863	121.455	309110	79.677	0.666	33176.8	0.107	309201	42.214	6.47	13.158	1.058	1.784	0.351	0.669	0.316	0.945	0.247	0.236	2.662	0.294	0.38	2.282
	0	NA	148.459	225.867	64453104186	2.307	44.502	2.391	281.408	24.5	185.719	184.122	-5.642	287.05	18.163	188.048	0.015	29104604859	0.226	870.385	0.723	0.576	81.221	140.988	159.999	153.708	125.758	160.068	822937	101.965	0.702	60461.4	0.073	823048	80.907	8.921	75.801	0.403	5.611	0.343	0.885	0.319	0.933	0.234	0.123	3.498	0.301	0.209	3.12
	1	NA	150.215	189.658	8.70418e+08	1.502	20.786	3.366	270.092	12.343	169.981	169.84	101.163	168.93	8.636	170.688	0.102	3.93048e+08	0.411	240.877	0.763	0.605	21.593	35.695	36.632	42.037	38.656	45.287	13457.9	27.224	0.653	4191.55	0.311	13490.9	10.945	3.273	5.802	0.179	1.362	0.425	0.523	0.392	1.036	0.266	0.221	2.676	0.365	0.385	2.2
	0	NA	175.469	247.375	30593162006	2.082	30.112	4.217	283.786	21.192	218.268	224.831	63.407	220.379	13.405	220.054	-1.216	13814724718	0.296	782.656	0.792	0.558	54.03	96.801	101.627	93.66	108.841	113.199	285208	76.667	0.692	30261.9	0.106	285288	53.582	7.244	100.303	-12.717	4.892	0.481	0.821	0.423	1.094	0.296	0.148	3.432	0.377	0.297	2.902
	0	NA	164.411	210.975	31976188535	1.704	21.105	4.074	270.896	14.244	187.273	187.492	41.69	229.206	9.06	188.24	-0.176	14439247635	0.39	363.054	0.902	0.626	66.737	106.546	136.323	128.109	140.237	144.253	407288	96.059	0.545	48753.8	0.12	407493	49.189	6.979	19.754	-0.291	2.197	0.288	0.767	0.266	0.861	0.213	0.262	2.694	0.251	0.469	2.38
	0	NA	170.148	226.932	49403896845	1.978	29.689	3.564	279.739	17.981	198.135	198.396	16.157	263.581	12.305	199.46	-0.329	22308947169	0.302	526.847	0.901	0.629	70.254	111.636	133.015	125.832	119.559	135.669	560652	100.564	0.696	47217.8	0.084	560747	71.614	8.422	34.142	-1.477	3.156	0.435	0.757	0.395	1.047	0.274	0.152	3.28	0.363	0.268	2.793
	0	NA	139.595	181.279	7382564654	1.582	20.404	6.094	273.96	13.102	160.185	159.146	103.18	170.78	8.569	161.138	0.84	3333689352	0.41	306.102	0.67	0.513	43.524	84.78	90.197	88.385	72.307	90.606	128319	56.842	0.609	20186.1	0.157	128390	8.704	2.88	21.747	1.733	1.868	0.22	0.787	0.215	0.75	0.17	0.3	2.39	0.211	0.494	2.162
	0	NA	149.083	182.254	45327479251	1.333	14.999	5.001	239.017	10.339	166.167	166.84	64.144	174.874	6.445	166.762	-0.402	20468189849	0.5	198.191	0.85	0.641	79.262	123.595	127.4	129.253	133.564	140.418	735894	105.076	0.697	56552.5	0.077	736013	26.43	5.117	6.565	0.039	1.219	0.235	0.674	0.208	0.756	0.188	0.379	2.122	0.19	0.587	1.861
	0	NA	157.349	198.695	52981049951	1.621	14.589	4.929	271.276	12.288	178.876	179.743	71.738	199.538	6.663	179.772	-0.4	23924255369	0.42	321.106	0.852	0.658	81.343	123.591	133.651	144.805	126.59	147.145	740157	105.265	0.695	56937.8	0.077	740281	32.808	5.687	20.431	-1.933	2.122	0.255	0.784	0.23	0.796	0.198	0.302	2.497	0.215	0.508	2.221
	0	NA	145.847	217.86	40924045561	2.128	31.484	3.156	271.816	20.858	187.445	191.717	38.521	233.295	13.749	189.365	-0.642	18479764324	0.276	723.632	0.968	0.685	70.619	103.129	113.037	115.848	116.646	126.221	515258	99.786	0.743	41848.7	0.081	515344	49.853	6.983	70.236	-6.54	4.646	0.3	0.879	0.28	0.876	0.216	0.167	3.204	0.266	0.308	2.876
Test	0	NA	142.532	187.288	56239557177	1.645	22.906	5.638	271.322	13.975	167.332	170.08	-27.769	299.091	9.623	168.281	-0.837	25395675038	0.365	318.718	0.949	0.707	87.082	123.195	143.867	138.991	139.506	151.457	896651	116.941	0.713	63099.5	0.07	896783	85.304	9.212	16.445	-1.614	2.046	0.278	0.759	0.257	0.848	0.209	0.23	2.603	0.243	0.35	2.303
	0	NA	176.456	255.344	48671580941	2.31	47.192	3.133	290.89	25.566	222.161	228.999	-27.878	318.768	19.206	224.294	-0.807	21978260768	0.225	952.232	0.816	0.67	70.573	105.33	130.972	120.651	106.689	132.279	436768	85.975	0.67	41566.7	0.095	436877	132.352	11.444	104.551	-9.869	6.129	0.567	0.83	0.453	1.149	0.348	0.104	3.727	0.382	0.189	3.131
	0	NA	163.158	221.23	39009408306	1.981	29.636	3.662	272.999	18.267	194.621	197.446	13.663	259.337	12.393	196.017	-0.556	17615185938	0.303	545.567	0.76	0.488	63.349	129.689	145.197	129.337	132.496	147.481	458343	98.577	0.498	57737	0.126	458456	69.382	8.285	37.549	-2.904	3.328	0.39	0.79	0.351	0.994	0.26	0.164	3.194	0.324	0.279	2.768
	0	NA	140.16	183.142	6185555400	1.577	21.505	3.079	226.966	13.183	162.265	162.698	98.776	128.19	9.019	163.127	-0.109	2793164861	0.401	280.202	0.784	0.726	46.784	64.402	72.738	75.543	61.294	80.744	104912	50.466	0.738	14586	0.139	104966	16.104	3.968	9.63	-0.281	1.725	0.296	0.706	0.292	0.876	0.208	0.248	2.6	0.288	0.443	2.291
	0	NA	145.391	184.616	39550914432	1.528	19.815	4.486	250.355	12.357	165.843	167.075	15.609	234.746	8.296	166.619	-0.563	17859709798	0.415	257.984	0.816	0.683	81.036	118.58	139.53	114.883	129.684	145.832	643211	96.767	0.709	50807.6	0.079	643314	51.26	7.137	10.006	-0.706	1.624	0.308	0.68	0.288	0.895	0.222	0.256	2.548	0.274	0.442	2.218
	0	NA	154.959	194.875	73275306019	1.543	20.943	4.057	261.793	12.667	174.653	174.811	0.6	261.193	8.679	175.407	-0.29	33088380374	0.399	263.984	0.812	0.606	89.092	147.062	159.376	151.708	143.323	184.79	1.07529e+06	119.361	0.644	78811.8	0.073	1.07542e+06	56.601	7.5	9.308	-0.241	1.665	0.286	0.706	0.265	0.859	0.213	0.252	2.518	0.251	0.343	2.213
	0	NA	149.576	193.047	60610491082	1.661	21.702	4.354	252.265	13.904	172.582	174.399	23.548	228.717	9.097	173.549	-0.666	27369424879	0.376	334.586	0.973	0.837	96.956	115.88	150.945	133.744	129.203	152.876	908576	112.749	0.739	61395.3	0.068	908704	55.278	7.403	18.115	-1.901	2.147	0.266	0.779	0.245	0.817	0.2	0.248	2.596	0.23	0.358	2.307
	1	NA	169.372	231.308	32844656387	2.012	31.084	3.394	281.366	19.248	204.116	208.401	79.732	201.634	13.119	205.57	-0.748	14831415150	0.297	595.571	0.834	0.751	69.742	92.876	104.836	95.253	100.81	114.77	350880	77.47	0.725	33196.7	0.095	350965	33.023	5.675	46.038	-5.044	3.706	0.436	0.789	0.37	1.03	0.293	0.157	3.279	0.332	0.32	2.816
	1	NA	166.013	214.912	48190451772	1.782	25.402	3.847	269.461	15.377	189.968	189.858	3.123	266.337	10.555	190.981	-0.187	21761000878	0.347	386.058	0.934	0.8	84.102	105.16	126.503	120.454	114.014	130.829	596474	98.258	0.605	56597.4	0.095	596619	65.666	8.082	14.653	-0.205	2.038	0.674	0.5	0.531	1.22	0.366	0.158	3.23	0.422	0.308	2.502
	0	NA	151.88	195.282	44701995594	1.625	21.49	3.722	261.766	13.501	174.769	176.242	50.882	210.884	9.033	175.638	-0.479	20185744885	0.381	304.238	0.977	0.721	78.47	108.853	132.63	122.342	122.147	134.018	654258	106.328	0.749	48631.9	0.074	654350	30.609	5.497	12.184	-1.084	1.906	0.33	0.704	0.297	0.919	0.238	0.229	2.689	0.276	0.366	2.331
	1	NA	176.08	219.977	69928550254	1.646	22.223	3.557	278.087	13.726	197.099	196.379	61.602	216.486	9.28	197.888	0.039	31577110974	0.381	311.725	0.951	0.757	88.658	117.062	134.916	131.52	136.664	140.106	806261	111.361	0.709	59107.9	0.073	806371	40.978	6.371	13.138	0.154	1.93	0.367	0.68	0.35	0.972	0.242	0.209	2.82	0.336	0.364	2.419
	1	NA	149.879	204.87	43764318276	1.925	27.582	3.478	269.341	17.119	178.227	179.37	56.024	213.317	11.547	179.58	-0.327	19762324971	0.315	484.049	0.957	0.819	86.106	105.183	133.27	118.454	122.189	136.65	612672	100.677	0.511	68275.3	0.111	612804	31.775	5.609	19.557	-1.424	2.321	1.076	0.365	0.734	1.468	0.514	0.114	3.675	0.488	0.221	2.619
	0	NA	154.519	199.042	11829835874	1.654	22.198	3.587	259.511	13.88	175.188	173.61	92.104	167.407	9.335	176.098	0.386	5341910262	0.376	319.565	0.732	0.569	47.566	83.614	88.743	95.333	72.67	95.394	172200	61.238	0.72	20792.7	0.121	172261	20.397	4.474	12.49	0.983	1.881	0.352	0.683	0.335	0.952	0.236	0.217	2.752	0.322	0.363	2.369
	1	NA	134.108	187.362	81331009199	1.79	27.114	2.792	270.025	16.038	162.865	164.543	44.936	225.09	11.347	164.081	-0.342	36726033841	0.333	397.49	0.778	0.559	96.276	172.263	202.369	195.073	172.97	211.556	1.36393e+06	134.08	0.555	107140	0.079	1.36414e+06	36.752	6.014	18.38	-1.267	2.574	0.253	0.821	0.234	0.802	0.194	0.219	2.731	0.221	0.37	2.454
	0	NA	170.548	219.548	33596224526	1.813	21.997	4.352	288.447	15.18	197.72	200.053	35.197	253.25	9.51	198.774	-0.527	15170795137	0.346	417.631	0.765	0.683	69.387	101.625	124.673	104.248	98.38	131.133	383883	77.702	0.705	36212.3	0.094	383964	55.647	7.422	26.966	-2.038	2.612	0.362	0.756	0.307	0.938	0.258	0.211	2.904	0.275	0.346	2.512
	0	NA	189.564	254.511	39385260521	2.124	36.3	3.692	291.833	20.686	224.417	227.945	59.538	232.295	14.842	225.902	-0.84	17784906704	0.264	668.606	0.832	0.611	61.651	100.895	102.691	113.214	114.742	119.921	348414	83.99	0.663	36098.4	0.104	348507	57.245	7.508	55.991	-5.078	4.087	0.579	0.75	0.452	1.149	0.363	0.122	3.529	0.38	0.228	2.934
	0	NA	143.399	186.72	52796753468	1.65	20.961	3.926	278.149	13.542	166.216	167.518	26.855	251.294	8.86	167.162	-0.392	23841033988	0.386	315.479	0.666	0.58	84.785	146.141	160.172	161.296	113.995	164.081	853089	97.376	0.673	64657	0.076	853199	38.04	6.136	14.333	-0.968	1.934	0.4	0.657	0.374	1.01	0.256	0.207	2.862	0.353	0.383	2.418
	0	NA	162.737	202.769	24281902478	1.484	17.549	5.433	246.001	12.541	185.116	188.139	68.137	177.864	7.655	185.91	-1.251	10964796588	0.469	294.764	0.733	0.616	61.874	100.458	107.084	95.229	117.042	118.469	317159	73.647	0.702	32019	0.101	317245	35.342	5.913	16.98	-2.449	1.78	0.255	0.748	0.238	0.812	0.195	0.342	2.366	0.224	0.56	2.087
	1	NA	176.809	208.985	2146363158	1.38	16.629	11.812	249.057	10.944	192.339	193.616	45.69	203.367	6.912	192.98	-1.854	9.69217e+08	0.472	246.817	0.765	0.546	24.454	44.758	49.908	43.932	49.827	51.21	25990.1	34.221	0.731	5801.67	0.223	26025.4	52.013	7.198	13.087	-1.423	1.251	0.426	0.484	0.35	1.019	0.3	0.291	2.407	0.306	0.484	1.989
	0	NA	154.892	197.136	23983905514	1.674	18.415	4.203	278.383	12.949	175.724	175.408	34.921	243.462	7.968	176.605	0.17	10830232334	0.37	310.399	0.803	0.781	72.231	92.466	100.918	105.028	101.707	113.37	347161	74.238	0.718	33290.3	0.096	347243	42.841	6.512	14.797	0.284	2.05	0.288	0.752	0.253	0.834	0.217	0.243	2.62	0.232	0.337	2.313
	0	NA	153.243	194.056	51542328244	1.564	19.414	4.381	259.099	12.759	171.76	170.335	16.691	242.408	8.275	172.59	0.308	23274582598	0.414	285.604	0.79	0.598	79.396	132.682	141.588	146.078	126.483	153.372	781243	104.789	0.691	59328.1	0.076	781362	54.555	7.36	12.515	1.157	1.787	0.249	0.753	0.218	0.78	0.198	0.3	2.406	0.2	0.483	2.137
	1	NA	189.786	231.001	5040285302	1.593	19.798	6.854	269.842	13.185	212.212	214.929	51.179	218.663	8.427	212.961	-1.282	2276003832	0.416	318.644	0.897	0.741	35.826	48.355	58.06	54.479	54.297	60.319	50139.1	43.373	0.701	9377.49	0.187	50184.8	49.275	6.995	16.924	-1.963	1.783	0.388	0.639	0.333	0.98	0.272	0.255	2.67	0.302	0.458	2.27
	0	NA	150.463	221.797	46823721929	2.262	35.839	3.054	280.421	22.115	186.847	187.71	46.173	234.248	15.002	188.95	-0.105	21143836933	0.247	790.574	0.772	0.533	68.447	128.299	146.309	142.782	120.059	150.662	592127	99.009	0.669	50971.6	0.086	592228	49.817	6.977	75.04	-0.709	4.949	0.384	0.855	0.338	0.97	0.258	0.136	3.478	0.306	0.261	3.05
[truncated: 2,217 more columns]
